# Supplementary material for: Inhibition of nSMase2 Reduces the Transfer of Oligomeric α-Synuclein Irrespective of Hypoxia
Source: Front Mol Neurosci. 2019 Aug 28;12:200. doi: 10.3389/fnmol.2019.00200 (PMC6724746; doi:10.3389/fnmol.2019.00200)
Supplement: TABLE S1 — Complete RT-PCR data presented as the ΔCt values ± SEM (n = 3). [file Table_1.XLSX]

## Sheet: Sheet1
	Control		oα-syn			siRNA			siRNA +oα-syn			KO			KO +oα-syn			Hypoxia			Hypoxia +oα-syn			Hypoxia +siRNA			Hypoxia +siRNA +oα-syn			Hypoxia +KO			Hypoxia +KO +oα-syn
	ΔCt	SEM	ΔCt	SEM		ΔCt	SEM		ΔCt	SEM		ΔCt	SEM		ΔCt	SEM		ΔCt	SEM		ΔCt	SEM		ΔCt	SEM		ΔCt	SEM		ΔCt	SEM		ΔCt	SEM
SMPD3	9.21	0.3933	8.913	0.3582	ns	10.97	0.5074	**	10.69	0.3893	*	8.912	0.3467	ns	8.599	0.3756	ns	9.27	0.1892	ns	8.738	0.1962	ns	10.47	0.6199	*	10.3	0.482	ns	8.472	0.2305	ns	8.31	0.1641	ns
SMPD2	9.052	0.1287	9.163	0.2842	ns	9.337	0.1361	ns	9.342	0.05337	ns	8.59	0.3115	ns	8.394	0.3593	*	8.572	0.2426	ns	8.451	0.09997	*	8.415	0.06315	*	8.425	0.1132	*	8.423	0.1615	*	8.408	0.09555	*
SMPD1	8.994	0.07021	8.996	0.08105	ns	9.089	0.162	ns	9.13	0.1351	ns	8.139	0.2977	**	8.052	0.2135	**	8.497	0.2635	ns	8.243	0.2078	**	7.923	0.227	***	7.947	0.1455	***	7.672	0.06163	****	7.648	0.1289	****
HGS	7.092	0.2568	7.194	0.2374	ns	7.402	0.1526	ns	7.312	0.2047	ns	6.668	0.3416	ns	6.804	0.185	ns	6.19	0.3506	*	6.471	0.1872	ns	6.661	0.09034	ns	6.668	0.167	ns	6.268	0.06267	*	5.895	0.3984	**
VPS4a	5.604	0.2493	5.617	0.3241	ns	5.798	0.331	ns	6.062	0.2265	ns	6.298	0.1806	ns	6.038	0.1236	ns	5.585	0.5738	ns	5.488	0.426	ns	5.5	0.3779	ns	5.704	0.3196	ns	5.677	0.4354	ns	5.887	0.4826	ns
PDCD6IP	6.977	0.221	7.199	0.3002	ns	7.537	0.2252	ns	7.259	0.1493	ns	6.937	0.242	ns	7.157	0.1669	ns	5.927	0.3772	**	6.355	0.1798	ns	6.203	0.3218	*	6.013	0.2188	*	6.623	0.1926	ns	6.319	0.3289	ns
PLD2	8.942	0.1789	9.112	0.3837	ns	9.658	0.2728	ns	9.485	0.1046	ns	8.937	0.3113	ns	8.756	0.3624	ns	8.58	0.4142	ns	8.691	0.2321	ns	8.709	0.2366	ns	8.609	0.2106	ns	8.807	0.1394	ns	8.784	0.2217	ns
TSG101	6.125	0.2091	6.071	0.277	ns	6.383	0.2231	ns	6.366	0.193	ns	5.376	0.4585	*	5.438	0.3015	ns	5.105	0.2198	**	5.127	0.1108	*	5.127	0.2109	*	5.045	0.1717	**	5.437	0.196	ns	5.116	0.3085	**
STAM	8.057	0.1988	8.195	0.2765	ns	8.444	0.2569	ns	8.434	0.152	ns	7.86	0.2404	ns	7.88	0.169	ns	7.483	0.2237	ns	7.566	0.2533	ns	7.511	0.3734	ns	7.386	0.2687	ns	7.82	0.1475	ns	7.487	0.1719	ns
CHMP4a	7.106	0.2135	7.119	0.3543	ns	7.211	0.1316	ns	7.12	0.1603	ns	6.774	0.3654	ns	6.455	0.3537	ns	5.883	0.3691	**	6.065	0.214	*	5.856	0.309	**	5.919	0.2281	**	5.964	0.08064	**	5.988	0.3883	*
FLOT2	5.185	0.3052	5.121	0.3133	ns	5.319	0.3097	ns	5.334	0.2172	ns	5.077	0.05176	ns	4.929	0.0446	ns	4.886	0.2001	ns	4.658	0.2133	ns	4.5	0.2621	ns	4.592	0.2094	ns	4.344	0.5012	*	4.77	0.1581	ns
CD81	4.337	0.2772	4.254	0.3324	ns	4.665	0.3097	ns	4.374	0.1728	ns	3.635	0.08187	*	3.569	0.07513	*	3.223	0.166	**	3.08	0.2029	***	2.938	0.2722	***	3.045	0.1758	***	2.822	0.2366	****	2.732	0.07846	****
SNCA	7.734	0.2776	7.824	0.2695	ns	8.137	0.2558	ns	7.666	0.4737	ns	7.734	0.3609	ns	7.755	0.2214	ns	4.648	0.5942	***	5.013	0.8311	***	5.001	0.8337	***	4.679	0.6238	***	4.564	0.4728	***	4.396	0.21	****
HIF1α	5.109	0.1115	5.026	0.07841	ns	5.215	0.04583	ns	5.52	0.1288	*	5.086	0.1285	ns	5.078	0.1432	ns	5.79	0.1719	**	5.685	0.174	**	5.756	0.06386	**	5.475	0.09328	ns	5.731	0.272	**	5.929	0.2293	***
