# Supplementary material for: Inhibition of nSMase2 Reduces the Transfer of Oligomeric α-Synuclein Irrespective of Hypoxia
Source: Front Mol Neurosci. 2019 Aug 28;12:200. doi: 10.3389/fnmol.2019.00200 (PMC6724746; doi:10.3389/fnmol.2019.00200)
Supplement: TABLE S2 — Sphingolipid analysis of SM, Cer, DHCer, GlcCer, and LacCer, as determined by UPLC-MS/MS, presented as pmol/mg or % mol ± SEM (n = 4). [file Table_2.XLSX]

## Sheet: pmol per mg
	Control		oα-syn			siRNA			siRNA +oα-syn			KO			KO +oα-syn			Cambinol			Cambinol +oα-syn			Hypoxia			Hypoxia +oα-syn			Hypoxia +siRNA			Hypoxia +siRNA +oα-syn			Hypoxia +KO			Hypoxia +KO +oα-syn
	pmol/mg	SEM	pmol/mg	SEM		pmol/mg	SEM		pmol/mg	SEM		pmol/mg	SEM		pmol/mg	SEM		pmol/mg	SEM		pmol/mg	SEM		pmol/mg	SEM		pmol/mg	SEM		pmol/mg	SEM		pmol/mg	SEM		pmol/mg	SEM		pmol/mg	SEM
SM 14:0	0.102367	0.01436	0.0668477	0.008819	*	0.118965	0.007071		0.108697	0.003333		0.0826769	0.004787		0.105647	0.00866		0.0798492	0.004082		0.0748656	0.0075		0.0531947	0.0025	***	0.0604106	0.004082	**	0.0715308	0.0025		0.076937	0.0025		0.0855067	0.01109		0.11232	0.01
SM 15:0	0.0809569	0.01109	0.0552338	0.006667		0.0516326	0.0025	*	0.0518243	0.003333	*	0.089208	0.004787		0.103809	0.01315		0.0553062	0.0025	*	0.0550254	0.006455	*	0.042944	0.002887	**	0.0422964	0.0025	***	0.0421535	0.0025	***	0.0465993	0.002887	**	0.0794457	0.006292		0.0946832	0.00866
SM 16:1	0.0999253	0.01472	0.0647649	0.008819		0.0827779	0.0025		0.0887092	0.005774		0.115656	0.005		0.13647	0.015		0.0730677	0.0025		0.0783758	0.0075		0.0471356	0.002887	***	0.0529188	0.004787	**	0.0541891	0.002887	**	0.0641428	0.0025	*	0.104694	0.01041		0.127691	0.01732
SM 16:0	1.9012	0.2753	1.23612	0.1752	*	1.74547	0.0514		1.65741	0.0636		2.00794	0.09647		2.37229	0.2243		1.47892	0.03742		1.4001	0.1225		0.949494	0.03808	***	1.08033	0.03473	**	1.13601	0.03571	**	1.27069	0.04708	*	1.83744	0.1683		2.27042	0.2221
diSM 16:0	0.0207749	0.005774	0.0153603	0.003333		0.0188889	0.004082		0.0213697	0.003333		0.0346387	0.009574		0.0703969	0.008539		0.0822212	0.0075	**	0.0678703	0.01109		0.267028	0.01702	****	0.10836	0.004787	****	0.230467	0.009129	****	0.219147	0.01031	****	0.293212	0.02483	****	0.203455	0.01893	****
SM 17:0	0.0816501	0.0125	0.0495808	0.005774	*	0.0506995	0	**	0.0501914	0.003333	**	0.0953514	0.002887		0.106122	0.00866		0.0539904	0.0025		0.0528125	0.004787	*	0.0437247	0.002887	**	0.0454371	0.002887	**	0.0452274	0.002887	**	0.0501005	0.0025	*	0.0975439	0.008539		0.116158	0.0119	**
diSM 17:0	0.0289775	0.0025	0.0218809	0.005774		0.0228696	0.0025		0.0221515	0		0.0276204	0.0025		0.0334528	0.002887		0.0156724	0.0025		0.0157295	0.002887		0.03286	0.004082		0.0283665	0.0025		0.0336113	0.0025		0.0330697	0.0025		0.0497687	0.004787	**	0.054101	0.006292	****
SM 18:1	0.070621	0.0108	0.0506302	0.01155		0.0574562	0.0025		0.0583764	0.003333		0.0721937	0.004787		0.0812211	0.0075		0.049072	0.0025		0.0569425	0.0075		0.0411015	0	*	0.0386664	0	*	0.0436817	0.0025	*	0.0500952	0		0.0644559	0.004787		0.0834074	0.0119
SM 18:0	0.438201	0.0573	0.29731	0.03756	*	0.384889	0.00866		0.375795	0.01667		0.416425	0.01936		0.488506	0.04498		0.369026	0.01581		0.36239	0.03326		0.251933	0.008539	**	0.276586	0.0119	**	0.317171	0.01548		0.344314	0.01708		0.401339	0.03926		0.488869	0.04848
SM 20:0	0.0820186	0.01181	0.0516173	0.008819		0.0654368	0.002887		0.0577262	0.005774		0.0823904	0.006292		0.0929823	0.01109		0.0747707	0.002887		0.0674361	0.006292		0.0503374	0.004082	*	0.0502221	0.0025		0.0564239	0.0025		0.0642125	0.002887		0.0896387	0.0108		0.100148	0.01181
SM 22:1	0.0978809	0.01797	0.0638666	0.008819		0.0760515	0.005		0.0836085	0.008819		0.103363	0.007071		0.128381	0.01732		0.0883298	0.004787		0.0932293	0.009574		0.0565599	0.0025		0.0580945	0.0025		0.0617174	0		0.0680826	0.004082		0.111625	0.01493		0.126079	0.01555
SM 22:0	0.180023	0.0324	0.123699	0.008819		0.122084	0.0119		0.117904	0.01453		0.234397	0.01548		0.287303	0.03816	**	0.156166	0.006455		0.159917	0.01826		0.142118	0.01109		0.129436	0.004787		0.124235	0.005		0.157285	0.01377		0.229843	0.02198		0.304241	0.03926	**
SM 23:1	0.060982	0.008539	0.041823	0.003333		0.0395701	0.004082		0.0424106	0.003333		0.0687436	0.004082		0.0771979	0.0075		0.0490243	0.0025		0.0493641	0.008165		0.0361066	0.0025	*	0.0360761	0.0025	*	0.0341454	0.002887	**	0.0385495	0		0.064729	0.006292		0.0825134	0.009465
SM 23:0	0.0422053	0.004787	0.0269972	0.003333	*	0.0241633	0.0025	**	0.025818	0.003333	**	0.0514789	0.0025		0.0660439	0.0025	****	0.0295669	0		0.0332194	0.004787		0.0375165	0.004082		0.0263015	0.0025	*	0.028308	0		0.0326568	0.0025		0.0545228	0.005		0.0577714	0.004787	*
SM 24:2	0.104333	0.01658	0.0691426	0.01155		0.0835946	0.005		0.0903134	0.005774		0.118237	0.007071		0.14368	0.01848		0.0834635	0.004787		0.0954152	0.01109		0.0610121	0.005774	*	0.0586013	0.0025	*	0.0628971	0.004082	*	0.0725428	0.0025		0.118588	0.01436		0.136186	0.0119
SM 24:1	0.611868	0.08538	0.396878	0.05783	*	0.540294	0.02462		0.539048	0.03606		0.630874	0.03038		0.728932	0.06223		0.635792	0.02179		0.598975	0.05115		0.389477	0.01291	**	0.389789	0.01291	**	0.434827	0.0119		0.491953	0.02449		0.62231	0.04871		0.773328	0.06613
SM 24:0	0.0939858	0.01548	0.0570605	0.01453		0.0447004	0.006455		0.0513081	0.005774		0.108787	0.01		0.137801	0.01377		0.0798796	0.004082		0.077749	0.01555		0.239999	0.02121	****	0.0985277	0.0025		0.166306	0.005	*	0.164366	0.008539	**	0.266835	0.02287	****	0.203377	0.02843	****
sum	4.09797	0.5879	2.68882	0.3786		3.52954	0.1031		3.44266	0.1856		4.33998	0.1936		5.16024	0.5056		3.45412	0.1041		3.33942	0.3227		2.74254	0.119	*	2.58042	0.08539	*	2.9429	0.1041		3.24475	0.1258		4.5715	0.4193		5.33475	0.5188
Cer 14:0	6.10867	0.8855	4.62109	0.7773		5.64831	0.1877		5.05859	0.3329		3.10005	0.1967	****	4.38516	0.2476	*	5.24621	0.1181		4.62214	0.3415		3.08346	0.06344	****	4.10752	0.1506	**	3.93797	0.2018	**	3.74927	0.08045	***	3.057	0.3798	****	4.17481	0.4334	**
Cer 16:0	144.612	19.52	119.637	17.05		114.484	4.72		97.7356	5.857	*	144.081	10.16		198.406	14.72	**	112.997	4.692		108.715	9.646		73.6848	1.568	***	86.3306	3.312	**	86.7064	3.62	**	77.5543	1.873	***	105.774	13.97		129.657	12.07
Cer 18:0	32.9322	3.807	30.0927	4.808		28.4265	2.076		23.8389	1.411		32.6031	2.854		46.7448	3.865	**	27.8264	0.6419		29.7185	2.676		19.8719	0.604	**	22.6552	0.6759		24.2535	1.259		21.744	0.351	*	27.2518	3.692		32.3174	2.896
Cer 20:0	4.66956	0.5238	3.88085	0.538		4.04378	0.3458		3.27034	0.3051		4.80935	0.6457		6.77344	0.8728	*	4.4062	0.2322		4.66046	0.4672		4.2984	0.1915		3.62204	0.0963		4.41696	0.3809		3.81851	0.1256		5.41819	0.8703		5.5592	0.2085
Cer 22:0	12.2176	1.757	10.0704	2.064		10.9699	1.502		8.04569	0.4796		16.3777	2.065		22.5671	3.693	*	12.084	0.6448		12.7725	1.335		14.1994	0.798		11.1477	0.6684		13.1917	1.806		11.9174	0.9		22.2311	4.762	*	22.2446	1.601	*
Cer 22:1	7.59603	0.8967	5.90287	1.16		6.78517	0.7441		4.93856	0.3669		4.9082	0.6605		6.15563	0.7539		10.9442	0.7346	*	9.80683	0.9867		5.20064	0.1627		5.8126	0.1812		5.74442	0.5812		4.59482	0.1672	*	5.48562	0.9744		5.83975	0.4577
Cer 24:0	7.9779	1.339	6.69429	1.369		7.01054	1.477		5.52599	0.4974		10.758	1.911		14.6984	3.545		7.63889	0.8463		9.20762	1.123		11.9556	0.7714		8.43376	0.5081		9.09408	1.573		8.18274	0.7301		18.1878	3.949	**	17.4607	1.687	**
Cer 24:1	83.9927	11.74	66.9732	13.94		70.7306	9.806		48.4118	4.721		72.9041	11.51		94.0456	15.91		87.3439	9.064		89.6743	7.763		65.6513	3.827		66.6111	4.591		64.5885	9.585		53.3905	2.615		80.0587	15.52		88.0726	5.398
sum	300.106	35.71	247.872	38.79		248.099	20.79		196.825	12.52		289.542	29.45		393.776	41.69		268.486	15.82		269.177	22.55		197.945	6.807		208.721	7.97		211.934	17.78		184.952	3.325	*	267.465	43.64		305.326	21.85
DHCer 16:0	2.03799	0.2161	2.07419	0.3884		1.6605	0.1435		1.43877	0.08		3.41191	0.3968		4.66858	0.2379		4.37725	0.2551		3.84436	0.3836		10.3138	0.147	****	4.03317	0.2807		5.16649	0.25	*	3.95695	0.1448		10.2354	2.28	****	6.15471	0.3878	**
DHCer 18:0	0.620005	0.06952	0.635607	0.1424		0.529635	0.04983		0.464321	0.02848		1.14755	0.119		1.71981	0.1969		0.967306	0.06461		1.168	0.1333		3.873	0.1539	****	1.20993	0.07472		2.06181	0.1371	*	1.4507	0.06088		4.14355	1.04	****	1.97081	0.1192	*
DHCer 20:0	0.000426155	0	0.0229535	0.005		0.0141323	0		0			0.0204036	0		0.0714853	0.04509		0.0208916	0.01202		0.0618685	0.01109		0.677473	0.03326	****	0.113819	0.00866		0.258798	0.02041		0.12182	0.01652		0.629239	0.2237	****	0.150468	0.01652
DHCer 22:0	0.642462	0.141	0.630576	0.1732		0.533531	0.07087		0.390792	0.04583		1.33327	0.1746		1.90871	0.3689		0.636233	0.07973		0.88026	0.1314		6.00763	0.2485	****	0.959069	0.09595		2.06598	0.247		1.09556	0.09499		6.99112	2.435	****	2.78477	0.3246
DHCer 24:0	0.299658	0.04715	0.336101	0.1184		0.196791	0.03198		0.190467	0.03464		0.739683	0.1375		1.0387	0.2882		0.290319	0.04916		0.437008	0.04768		2.95627	0.223	***	0.508286	0.06377		0.645181	0.1064		0.404197	0.03279		3.86682	1.454	****	1.48105	0.1596
DHCer 24:1	0.903779	0.12	0.766456	0.1764		0.672353	0.1156		0.573993	0.04667		1.32885	0.2136		2.01121	0.467		1.74753	0.1909		1.85087	0.1925		15.0692	1.164	****	3.93739	0.2906		5.10277	0.6742		2.6475	0.1708		12.6062	3.79	****	5.80149	0.6251	*
sum	4.504	0.5354	4.45823	0.9528		3.59634	0.3808		3.05835	0.2333		7.97147	0.9801		11.4006	1.534		8.0343	0.6252		8.24236	0.8529		38.8974	1.765	****	10.7617	0.7309		15.301	1.095		9.67673	0.427		38.4723	11.21	****	18.3433	1.334	*
GlcCer 16:0	10.8058	1.136	6.83744	1.181		14.7538	1.305	*	11.2395	1.011		10.2925	1.455		13.9481	1.225		3.15291	0.08645	****	3.1783	0.3555	****	7.7875	0.158		8.99552	0.2118		13.1792	0.8064		11.6779	0.5373		11.6922	1.848		14.5496	1.485
GlcCer 18:0	4.55427	0.5144	3.28233	0.6223		6.14847	0.8009		4.37865	0.5864		3.70044	0.6099		5.01132	0.6461		1.21347	0.09648	***	1.33706	0.1229	***	4.18123	0.1235		4.98361	0.2568		7.3597	0.3045	**	6.29963	0.464		5.06746	0.7743		6.24295	0.6236
GlcCer 20:0	0.683632	0.1222	0.485511	0.1396		1.12438	0.1622		0.69308	0.0977		0.5715	0.1126		0.78886	0.1201		0.217768	0.01848		0.214068	0.04385		0.92753	0.04535		1.05563	0.07867		1.64197	0.1666	****	1.31338	0.1338	**	0.881598	0.1479		1.16601	0.1875
GlcCer 22:0	4.96037	0.7915	3.51404	0.8867		6.2568	1.112		4.0589	0.4619		6.1674	1.461		7.87504	1.74		1.88963	0.1023		2.45906	0.5249		6.37591	0.7854		6.82496	0.6113		9.49467	1.362		8.27104	0.9774		8.72188	1.927		10.2925	1.579	*
GlcCer 24:0	1.59969	0.3467	1.16884	0.3087		1.77043	0.3889		1.02878	0.195		2.26635	0.5998		2.62073	0.6718		0.741651	0.1226		1.04498	0.2128		2.21598	0.2311		2.10158	0.2111		2.6659	0.5511		1.94331	0.2165		3.28108	0.7432		3.7797	0.7843	*
GlcCer 24:1	9.89248	1.973	6.7364	1.688		14.2636	2.722		7.93536	0.9371		8.60351	2.001		9.82526	2.166		3.63695	0.4596		4.25723	0.865		9.12444	1.12		10.0487	0.8452		14.0775	2.669		10.7367	1.39		11.4402	2.604		14.3253	2.096
sum	32.4963	4.496	22.0246	4.599		44.3175	6.475		29.3342	3.18		31.6017	6.135		40.0693	6.245		10.8524	0.8382	*	12.4907	2.07		30.6126	2.395		34.01	2.011		48.419	5.622		40.242	3.465		41.0844	8.005		50.3561	6.243
LacCer 16:0	4.22973	0.4959	3.03515	0.7306		4.00117	0.4479		3.05489	0.2423		4.76706	1.071		6.77404	0.604	*	2.0495	0.1661		2.56279	0.3951		2.95991	0.2214		3.93384	0.2518		4.21926	0.288		3.63673	0.475		5.82399	1.077		6.77415	0.7255	*
LacCer 18:0	1.30995	0.2018	1.05571	0.2772		1.47267	0.2316		0.836978	0.09165		1.09299	0.2657		1.63877	0.184		0.560725	0.03391		0.684547	0.1135		1.11792	0.06035		1.59595	0.1178		1.85219	0.1814		1.28568	0.1617		1.87867	0.4019		2.13318	0.311
LacCer 20:0	0.179912	0.04715	0.148294	0.06386		0.229062	0.04211		0.114174	0.01764		0.131883	0.02799		0.233064	0.04328		0.0664203	0.00866		0.0815016	0.01354		0.154732	0.02658		0.301033	0.02496		0.317735	0.0505		0.193865	0.02496		0.282827	0.07399		0.343747	0.07631
LacCer 22:0	3.38498	1.088	2.34512	0.693		3.38155	0.5935		1.4352	0.1035		4.32163	1.683		6.15633	1.607		1.31368	0.1971		2.20744	0.3728		3.45135	0.594		5.07389	0.8901		4.89021	1.069		3.63306	0.6065		7.11441	1.878		8.46811	1.8	*
LacCer 24:0	0.704094	0.2557	0.65061	0.1968		0.668132	0.1355		0.317951	0.05487		1.41481	0.6177		1.88154	0.6964		0.349	0.1132		0.700867	0.1007		1.17036	0.1328		1.35141	0.2638		1.543	0.4767		0.835844	0.199		2.13263	0.728		2.41872	0.5654	*
LacCer 24:1	5.58474	1.728	4.83489	1.673		6.19891	1.369		3.16618	0.4518		5.42504	1.708		8.19994	1.846		2.23519	0.1666		3.8191	0.8563		6.74909	1.054		10.1586	1.457		9.51863	2.097		5.77704	0.8378		10.4968	2.936		10.9778	2.283
sum	15.3934	3.72	12.0698	3.538		15.9515	2.798		8.92537	0.7937		17.1534	5.245		24.8837	4.729		6.57453	0.6198		10.0563	1.779		15.6034	2.022		22.4148	2.905		22.341	4.032		15.3622	2.133		27.7293	7.025		31.1157	5.567

## Sheet: % mol
	Control		oα-syn			siRNA			siRNA +oα-syn			KO			KO +oα-syn			Cambinol			Cambinol +oα-syn			Hypoxia			Hypoxia +oα-syn			Hypoxia +siRNA			Hypoxia +siRNA +oα-syn			Hypoxia +KO			Hypoxia +KO +oα-syn
	% mol	SEM	% mol	SEM		% mol	SEM		% mol	SEM		% mol	SEM		% mol	SEM		% mol	SEM		% mol	SEM		% mol	SEM		% mol	SEM		% mol	SEM		% mol	SEM		% mol	SEM		% mol	SEM
SM 14:0	2.49731	0.1109	2.48832	0		3.37422	0.1548	**	3.1613	0.03333		1.91117	0.1031		2.02875	0.05		2.31164	0.07071		2.2462	0.025		1.9423	0.0866		2.33884	0.02887		2.42816	0.075		2.38006	0.08165		1.77494	0.075		2.10786	0
SM 15:0	1.96984	0.02887	2.07733	0.1202		1.46637	0.06455		1.5032	0.05774		2.06052	0.06455		1.93339	0.04787		1.60243	0.04787		1.63661	0.04787		1.56165	0.06292		1.63947	0.04787		1.43115	0.04787		1.44061	0.06292		1.77776	0.04787		1.78019	0.04787
SM 16:1	2.42375	0.075	2.41433	0		2.34266	0.025		2.57657	0.03333		2.67047	0.075		2.55884	0.06455		2.11809	0.07071		2.33574	0.02887		1.71951	0.025	*	2.04396	0.06455		1.83968	0.06455		1.97693	0.025		2.3009	0.04787		2.37441	0.08165
SM 16:0	46.4052	0.5612	45.9904	0.4163		49.4798	0.6096	****	48.2201	0.8413	****	46.2734	0.6933		44.5536	0.1601		42.8379	0.4715	****	42.0686	0.4856	****	34.6391	0.6945	****	41.8609	0.2056	****	38.6104	0.2415	****	39.1856	0.4589	****	40.1357	0.2955	****	42.5885	0.275	****
diSM 16:0	0.479119	0.1031	0.545679	0.08819		0.525615	0.1031		0.621015	0.05774		0.779969	0.2175		2.60121	0.075	**	2.36818	0.1601	****	1.99803	0.1436	****	9.72051	0.4211	****	4.1919	0.08539	****	7.83368	0.02887	****	6.7504	0.1323	****	6.50278	0.1797	****	3.82531	0.06292	****
SM 17:0	2.00438	0.05774	1.84396	0.08819		1.43673	0.02887		1.4563	0.03333		2.20183	0.06292		2.08023	0.025		1.56306	0.02887		1.56607	0.06455		1.59403	0		1.76026	0.025		1.53342	0.04787		1.54518	0.05		2.11518	0.02887		2.17684	0.05
diSM 17:0	0.722914	0.025	0.795216	0.05774		0.647958	0.02887		0.647042	0.03333		0.640076	0.02887		0.721873	0.02887		0.454463	0.02887		0.468184	0.025		1.19644	0.1472		1.10128	0.09129		1.14387	0.04787		1.01476	0.04787		1.12273	0.05774		1.02235	0.04787
SM 18:1	1.71681	0.025	1.8431	0.1667		1.62658	0.025		1.69173	0.05774		1.65645	0.1041		1.50881	0.04082		1.41853	0.04787		1.69967	0.06292		1.50397	0.04082		1.49804	0.025		1.47755	0.08539		1.5475	0.06455		1.4587	0.06292		1.54281	0.1031
SM 18:0	10.7738	0.225	11.0869	0.2333		10.9205	0.2016		10.921	0.06667		9.59534	0.1031	****	9.26489	0.08539	****	10.6769	0.1797		10.8606	0.15		9.19203	0.08165	***	10.7099	0.1031		10.765	0.2062		10.603	0.09129		8.73232	0.1109	****	9.17204	0.2415	****
SM 20:0	2.00154	0.06292	1.9096	0.05774		1.85338	0.1041		1.66914	0.1202		1.88896	0.08539		1.89695	0.07071		2.16623	0.04787		2.01974	0.075		1.83542	0.09574		1.94746	0.08539		1.91468	0.04787		1.98304	0.07071		1.88912	0.08539		1.86933	0.06455
SM 22:1	2.3622	0.0866	2.3896	0.05774		2.15127	0.08539		2.42251	0.1		2.37706	0.07071		2.55716	0.0866		2.55155	0.075		2.78369	0.07071		2.06512	0.06292		2.25214	0.09574		2.0988	0.04787		2.09567	0.04082		2.31863	0.1377		2.3516	0.0866
SM 22:0	4.33871	0.2658	4.70569	0.393		3.44492	0.2327	**	3.40498	0.2028	**	5.4152	0.366	****	5.40673	0.2955	****	4.53849	0.2958		4.77479	0.1708		5.1881	0.2858	**	5.02973	0.2529	*	4.22489	0.0866		4.82942	0.2958		5.09892	0.2533	*	5.66369	0.1601	****
SM 23:1	1.48374	0.025	1.58472	0.1		1.12319	0.0866		1.23147	0.03333		1.58294	0		1.5018	0.04082		1.4177	0.04787		1.45037	0.1041		1.31337	0.04787		1.40155	0.07071		1.16284	0.06455		1.19332	0.04787		1.39372	0.04082		1.54048	0.05
SM 23:0	1.03208	0.025	1.00319	0.05774		0.683591	0		0.744369	0.08819		1.18875	0.075		1.22424	0.1109		0.854304	0.04787		0.960022	0.1315		1.36944	0.1493		1.02534	0.08539		0.964163	0.02887		1.01044	0.07071		1.18713	0.07071		1.09187	0.04787
SM 24:2	2.54591	0.0866	2.538	0.1764		2.3641	0.1109		2.61358	0.1155		2.72092	0.08539		2.81812	0.1109		2.41157	0.05774		2.84833	0.05		2.21921	0.06455		2.27363	0.04082		2.1351	0.09465		2.23902	0.04787		2.48163	0.1225		2.55814	0.02887
SM 24:1	14.972	0.4956	14.7278	0.2333		15.2921	0.2273		15.6361	0.2404		14.5336	0.119		13.9159	0.1936	**	18.4034	0.1354	****	18.0237	0.3092	****	14.2254	0.3816	*	15.1004	0.07071		14.7829	0.1377		15.144	0.2533		13.8	0.2394	****	14.5587	0.2839
SM 24:0	2.27079	0.06455	2.05617	0.2309		1.26698	0.1493	***	1.47964	0.1202	*	2.50336	0.1581		3.42747	0.06455		2.30554	0.08539		2.2597	0.2428		8.71439	0.5105	****	3.82524	0.09465	****	5.65358	0.1031	****	5.06108	0.09574	****	5.90977	0.1652	****	3.77584	0.1472	****
Cer 14:0	2.02924	0.1756	1.86448	0.1453		2.30474	0.1109		2.5693	0.03333		1.08341	0.04787		1.13137	0.06455		1.96876	0.08539		1.72351	0.04787		1.56105	0.02887		1.97138	0.06455		1.87717	0.09129		2.02922	0.06292		1.1656	0.04787		1.36131	0.07071
Cer 16:0	48.0581	2.482	48.5887	3.353		46.6163	1.899		49.7066	1.365		50.2509	1.921		50.9648	2.349		42.2623	1.218	****	40.397	1.283	****	37.301	0.9704	****	41.4315	1.41	****	41.3524	1.99	****	42.001	1.564	****	40.1838	1.677	****	42.3435	1.613	****
Cer 18:0	10.99	0.2646	12.1286	0.1202		11.4869	0.1414		12.1196	0.08819		11.3096	0.1974		11.9786	0.4601		10.4515	0.5266		11.0271	0.1652		10.0472	0.1658		10.8669	0.15		11.5523	0.5723		11.7606	0.15		10.3628	0.4699		10.5487	0.1936
Cer 20:0	1.55993	0.025	1.57558	0.06667		1.62996	0.04082		1.65685	0.08819		1.64535	0.06455		1.71316	0.1181		1.6445	0.05		1.72328	0.04787		2.17864	0.1109		1.74178	0.06455		2.08389	0.025		2.06405	0.04787		2.0288	0.025		1.83262	0.05
Cer 22:0	4.06032	0.2398	4.03847	0.4726		4.36686	0.216		4.09716	0.1732		5.62032	0.1732		5.63122	0.3969		4.50772	0.075		4.71837	0.1555		7.16012	0.1931		5.3338	0.1936		6.15635	0.3276		6.43239	0.425		8.09821	0.4589	*	7.30375	0.3416
Cer 22:1	2.5336	0.04082	2.35821	0.1333		2.71922	0.07071		2.509	0.1		1.67948	0.075		1.55644	0.05		4.07019	0.04787		3.62706	0.06455		2.63013	0.075		2.78873	0.07071		2.70077	0.04787		2.48188	0.04787		2.04186	0.06455		1.91035	0
Cer 24:0	2.6591	0.3038	2.68692	0.3215		2.74003	0.3428		2.80663	0.1856		3.63712	0.2843		3.58569	0.5431		2.81699	0.1887		3.39442	0.178		6.02628	0.2394		4.04551	0.2255		4.22185	0.4423		4.40974	0.3326		6.64779	0.4553	*	5.77293	0.6196
Cer 24:1	28.1097	2.34	26.759	2.59		28.136	1.511		24.5348	1.225		24.7739	1.587		23.4388	1.793	**	32.2781	1.671	**	33.3893	1.344	***	33.0956	0.9354	***	31.8204	1.219	*	30.0553	1.926		28.8211	0.9196		29.4711	1.284		28.9269	0.8451
DHCer 16:0	45.5261	1.346	47.3705	3.963		46.468	1.245		47.1714	1.301		42.9718	1.46		42.3329	3.518		54.7842	1.285	****	46.7166	0.9721		26.6474	1.018	****	37.5144	1.268	****	34.1217	2.139	****	40.9591	1.094	*	27.9511	1.734	****	33.8499	2.347	****
DHCer 18:0	13.8301	0.4553	14.2344	0.6766		14.973	1.304		15.209	0.4096		14.5355	0.6171		15.2643	0.7465		12.0872	0.3028		14.124	0.3544		9.96701	0.125		11.265	0.275		13.5614	0.7889		14.9989	0.278		11.1239	0.517		10.7965	0.4143
DHCer 20:0	0.00185473	0	0.300357	0.1528		0.077369	0.075		0	0		0.11881	0.07071		0.385704	0.2415		0.178331	0.1031		0.75858	0.1443		1.7432	0.06455		1.067	0.075		1.7185	0.1797		1.24499	0.119		1.55895	0.1041		0.824863	0.08539
DHCer 22:0	13.9627	1.61	13.762	1.66		14.7227	1.005		12.7021	0.5508		16.8106	1.273		16.3995	0.9013		7.85381	0.5089	***	10.5447	0.6223		15.4628	0.3449		8.87286	0.4768	**	13.3771	0.6223		11.3254	0.8505		17.469	0.8337		15.0434	0.826
DHCer 24:0	6.67156	0.8107	7.26634	2.367		5.38182	0.5329		6.13934	0.7055		9.09798	0.5431		8.6426	1.276		3.52861	0.3719		5.36511	0.4608		7.57955	0.3808		4.68363	0.2926		4.22755	0.646		4.17151	0.2287		9.4451	0.7364		8.08059	0.7517
DHCer 24:1	20.0077	0.7465	17.0663	0.4333		18.377	1.298		18.7782	1.114		16.4653	1.019		16.9749	1.795		21.5679	0.8855		22.491	0.8916		38.6	1.436	****	36.5971	1.165	****	32.9937	2.066	****	27.3	0.7842	****	32.452	0.9639	****	31.4047	1.465	****
GlcCer 16:0	33.9549	2.806	32.2296	4.058		34.1237	1.954		38.508	1.586		33.6817	2.68		33.2236	3.409		29.4109	1.577		26.0534	1.456	***	25.8236	1.682	****	26.6323	1.054	***	27.7793	1.986	**	29.4151	1.69		29.1712	1.381		29.4512	2.162
GlcCer 18:0	14.2176	0.934	15.0815	0.5364		13.9683	0.3038		14.8496	0.3528		11.9217	0.5991		11.7215	1.047		11.1822	0.1436		11.0596	0.7687		13.8192	0.704		14.7112	0.6285		15.5505	1.043		15.7462	0.5809		12.6748	0.6382		12.5285	0.3816
GlcCer 20:0	2.08133	0.1555	2.11778	0.2082		2.54195	0.04787		2.3488	0.08819		1.80047	0.108		1.78842	0.2646		2.01428	0.1225		1.68874	0.08539		3.0517	0.1031		3.10423	0.1414		3.42316	0.2287		3.25125	0.09574		2.18314	0.09465		2.29586	0.1414
GlcCer 22:0	15.1395	0.6144	15.5934	1.664		13.9226	0.5056		13.8401	0.6741		19.0689	1.056		20.5837	1.597		17.5352	0.6824		19.2638	1.106		20.6147	1.063	*	19.9657	0.6921		19.4613	0.9604		20.3693	0.969	*	20.8832	0.6014	*	20.2725	0.8864	*
GlcCer 24:0	4.80369	0.4871	5.14068	0.6064		3.87854	0.2869		3.45131	0.2728		6.91511	0.4813		6.82129	0.843		6.69516	0.6351		8.25218	0.3617		7.19558	0.1958		6.13794	0.301		5.35713	0.4406		4.7988	0.225		7.82955	0.3351		7.27529	0.71
GlcCer 24:1	29.803	2.492	29.837	2.258		31.565	1.425		27.0022	0.6245		26.6121	1.797		25.8616	2.204	**	33.1624	1.716		33.6823	1.579		29.4952	1.361		29.4487	0.9946		28.4286	2.021		26.4194	1.605		27.2581	1.231		28.1766	0.9911
LacCer 16:0	30.4019	4.612	27.3337	4.341		25.977	1.822		34.3825	1.815		29.89	3.865		24.4245	5.349		31.3212	1.234		25.8704	1.869		19.4493	1.236	****	18.0755	1.372	****	20.0238	2.371	***	24.198	2.291		22.307	1.878	**	22.8287	2.164	*
LacCer 18:0	9.19979	1.148	9.11758	0.7311		9.31436	0.1931		9.35089	0.2028		6.76634	0.9179		5.83801	1.377		8.60992	0.3683		6.85726	0.301		7.4318	0.7122		7.30338	0.4905		8.74817	1.143		8.50336	0.6545		7.04603	0.6252		7.06579	0.5452
LacCer 20:0	1.14966	0.06455	1.09756	0.2309		1.44375	0.0866		1.26444	0.08819		0.849817	0.1315		0.853991	0.1548		1.01527	0.108		0.814879	0.025		0.976951	0.04787		1.38622	0.1315		1.46321	0.2097		1.27944	0.04082		1.01094	0.09129		1.07497	0.06292
LacCer 22:0	20.7924	1.698	19.3617	0.4177		21.1742	0.1493		16.1746	0.9333		23.5907	1.841		25.6411	2.34		19.9013	1.973		22.0441	0.9526		21.7102	1.112		22.2403	1.073		21.4956	1.073		23.3699	1.758		25.3819	0.5721		26.7584	0.943
LacCer 24:0	4.12926	0.832	5.33615	0.1856		4.21589	0.4785		3.66429	0.8743		7.43939	1.048		8.42198	1.924		4.96363	1.337		7.10603	0.5186		7.7414	1.002		5.98969	0.6537		6.48035	0.9265		5.1708	0.6651		7.30221	0.8066		7.61236	0.6494
LacCer 24:1	34.3269	3.366	37.7533	4.454		37.8748	1.944		35.1633	2.334		31.4638	2.865		34.8204	3.065		34.1887	1.376		37.3074	1.819		42.6903	1.836	**	45.0049	1.25	****	41.7889	1.706	*	37.4785	0.6258		36.9519	1.445		34.6597	2.1
